# Supplementary material for: Effect of Standardized Grape Powder Consumption on the Gut Microbiome of Healthy Subjects: A Pilot Study
Source: Nutrients. 2021 Nov 6;13(11):3965. doi: 10.3390/nu13113965 (PMC8619073; doi:10.3390/nu13113965)
Supplement: Supplementary file 1 [file nutrients-13-03965-s001.zip]

Archive with 1 entries (1 files):
- nutrients-1448942-supplementary.pdf
